# Supplementary material for: PRDM1/BLIMP1 induces cancer immune evasion by modulating the USP22-SPI1-PD-L1 axis in hepatocellular carcinoma cells
Source: Nat Commun. 2022 Dec 12;13:7677. doi: 10.1038/s41467-022-35469-x (PMC9744896; doi:10.1038/s41467-022-35469-x)
Supplement: Supplementary file 4 — Source Data [file 41467_2022_35469_MOESM4_ESM.xlsx]

## Sheet: Figure 1
	Figure 1a								Figure 1c
		vector			PRDM1					vector			PRDM1
	-IFN-γ	0.72	1.2	1.08	3.36	3.6	2.64		-IFN-γ	1.11	1.02	0.87	2.24	2.04	2.55
	+IFN-γ	4.8	3.36	2.4	9.6	10.8	12		+IFN-γ	2.79	3.02	2.47	6.89	5.78	5.22
		sgCtrl			sgPRDM1					sgCtrl			sgPRDM1
	-IFN-γ	0.99	1.11	0.9	0.21	0.36	0.33		-IFN-γ	1.27	0.89	0.84	0.45	0.37	0.41
	+IFN-γ	3.01	4.08	3.87	1.49	1.32	0.91		+IFN-γ	3.45	4.87	5.22	0.56	0.4	0.38
	Figure 1g
	vector(%)	PRDM1(%)		sgCtrl(%)	sgPRDM1(%)
	11.2	6		9.9	19.6
	9.8	5.5		10.1	18.4
	9	5.2		13.2	16.1
	Figure 1h
	vector(%)	PRDM1(%)		sgCtrl(%)	sgPRDM1(%)
	17	11		9.5	18.8
	15.5	9.2		10.5	13.9
	14.2	10.8		11.4	16.2
	Figure 1j
	Time(hours)	vector			PRDM1
	0	0	0	0	0	0	0
	2	0.28	0.36	0.45	1.4	2.1	2
	4	1.4	1	0.95	3.3	4.1	4.5
	6	2	1.2	1.4	4.3	6	5.3
	8	2.5	1.5	2	5.4	7.1	6.5
	10	3	2	2.8	7	9	8
	12	3.5	2.8	4	10	12	9.5
	Time(hours)	sgCtrl			sgPRDM1
	0	0	0	0	0	0	0
	2	1	1.1	0.8	0.45	0.33	0.22
	4	2	2.4	1.8	0.85	0.7	0.66
	6	3	4.1	3.5	1.1	1.4	0.9
	8	5	5.5	4.5	1.5	1.8	1
	10	6.5	7	6	1.8	2.25	1.25
	12	8.5	9	7.5	2.1	2.7	1.5
	Figure 1l
	BLIMP1 IHC score	% CD8+T cells		BLIMP1 IHC score	%GZMB+of CD8+T cells		BLIMP1 IHC score	%PD-1+of CD8+T cells
	190	7.4		190	9.6		190	35.1
	182	12		182	14.9		182	36.9
	179	5.6		179	12.8		179	45.8
	176	21.1		176	15.3		176	20.8
	147	7.7		147	14.6		147	43.8
	145	9.3		145	30.8		145	17.8
	145	15.6		145	21.4		145	23.1
	133	26.7		133	10.8		133	34.8
	130	10.9		130	14.4		130	30.9
	129	8		129	11.5		129	44.6
	127	11.7		127	17.4		127	45.9
	120	4.6		120	15.9		120	19.3
	120	10.9		120	19.4		120	16.1
	112	6.1		112	14.1		112	37.7
	110	8.2		110	18.8		110	39.7
	110	28		110	20.2		110	31.8
	107	11		107	17.9		107	37.5
	106	24.2		106	10.6		106	33
	105	16.9		105	12.7		105	27.5
	105	26.2		105	21		105	42.8
	101	16.9		101	13.4		101	26
	95	18.8		95	11.3		95	35.6
	93	15.3		93	20		93	13.8
	91	21.7		91	22.4		91	21.8
	90	27.5		90	19.4		90	34.3
	86	10.4		86	21.2		86	10.6
	86	22.9		86	25.9		86	31.8
	84	22.6		84	17.1		84	24.8
	83	17.7		83	23		83	30.7
	82	29.6		82	12.4		82	11.7
	80	19.8		80	23.5		80	29.7
	79	10.5		79	20.3		79	20.4
	77	26.6		77	24.5		77	19.4
	70	27.1		70	24.6		70	19.2
	64	23.6		64	15.3		64	47.8
	51	13.2		51	20.1		51	32.6
	46	28.5		46	28.9		46	22.4
	25	12.7		25	25.4		25	16.2
	23	23.2		23	23.9		23	24.4
	17	28.4		17	19.7		17	15.2

## Sheet: Figure 2
	Figure 2b
	Days	vector(mm3)						Prdm1(mm3)
	3	0	0	0	0	0	0	0	0	0	0	0	0
	6	60	82	68	120	64	91	64	56	51	69	70	50
	9	205	243	305	287	252	228	219	201	180	202	263	315
	12	400	448	452	412	480	423	425	402	413	406	345	364
	15	833	786	797	824	875	720	807	783	815	725	775	635
	18	1376	1495	1205	1374	1477	1393	1385	1363	1202	1205	1270	1200
	21	1852	2051	1750	2250	2047	2025	1724	2115	1836	1727	1823	1705
	Figure 2c
	vector	Mouse#	Deceased	Days
		1	1	33
		2	1	40
		3	1	43
		4	1	49
		5	1	52
		6	1	56
	Prdm1	1	1	35
		2	1	38
		3	1	40
		4	1	46
		5	1	53
		6	1	55
	Figure 2e
	Days	sgCtrl(mm3)						sgPrdm1(mm3)
	3	0	0	0	0	0	0	0	0	0	0	0	0
	6	55	100	62	86	98	74	62	95	58	78	72	55
	9	220	222	243	270	180	248	214	200	211	240	216	204
	12	502	503	421	544	560	380	380	520	424	466	466	419
	15	901	824	848	905	862	790	855	762	620	752	651	720
	18	1540	1430	1176	1324	1334	1155	1176	1104	1270	1024	1046	1005
	21	1800	1805	1904	2102	2221	1973	1778	1675	1854	1678	2000	1695
	Figure 2f
	sgCtrl	Mouse#	Deceased	Days
		1	1	38
		2	1	41
		3	1	45
		4	1	50
		5	1	55
		6	1	62
	sgPrdm1	1	1	40
		2	1	42
		3	1	49
		4	1	56
		5	1	59
		6	1	65
	Figure 2i
	vector(%)	Prdm1(%)	sgCtrl(%)	sgPrdm1(%)		vector(%)	Prdm1(%)	sgCtrl(%)	sgPrdm1(%)		vector(%)	Prdm1(%)	sgCtrl(%)	sgPrdm1(%)
	7.77	2.03	6.8	21.9		29.4	18.1	20.1	34.7		32.1	44	26.7	15.4
	9.08	3.05	6.9	19.2		32.2	19.45	18.7	33.2		29	45.4	32.2	20.8
	7.12	2.26	7.8	20.5		27.9	15.22	21.34	30.3		27	37.5	28.1	17.2
	Figure 2k
	Days	vector(mm3)						Prdm1(mm3)
	3	0	0	0	0	0	0	0	0	0	0	0	0
	6	143	155	165	166	150	149	146	144	130	158	160	146
	9	420	435	418	440	475	483	285	292	296	302	320	300
	12	882	790	900	803	852	888	382	392	355	391	440	490
	15	1292	1268	1375	1295	1370	1135	504	536	475	582	578	680
	18	1734	1540	1752	1890	1734	1705	720	802	750	806	802	940
	21	2295	2025	2402	2294	2436	2304	1102	1180	870	1093	1153	1002
	Figure 2l
	vector	Mouse#	Deceased	Days
		1	1	30
		2	1	35
		3	1	38
		4	1	42
		5	1	48
		6	1	65
	Prdm1	1	1	45
		2	1	55
		3	1	60
		4	1	65
		5	1	70
		6	0	84
	Figure 2n
	Days	sgCtrl(mm3)						sgPrdm1(mm3)
	3	0	0	0	0	0	0	0	0	0	0	0	0
	6	92	85	92	110	101	90	146	150	164	178	210	182
	9	168	155	174	173	180	175	375	363	385	441	382	324
	12	290	296	324	337	328	340	688	652	780	716	719	620
	15	465	404	482	488	641	520	1300	1128	1112	1156	1129	1040
	18	643	652	610	671	900	759	1658	1755	1557	1595	1625	1445
	21	904	936	808	990	1202	1005	2425	2186	2096	2179	2184	2000
	Figure 2o
	sgCtrl	Mouse#	Deceased	Days
		1	1	40
		2	1	44
		3	1	58
		4	1	64
		5	1	68
		6	0	84
	sgPrdm1	1	1	30
		2	1	35
		3	1	40
		4	1	45
		5	1	48
		6	1	54
	Figure 2p					Figure 2q
	vector	PRDM1	vector	PRDM1		sgCtrl	sgPRDM1	sgCtrl	sgPRDM1
	-T cells		+T cells			-T cells		+T cells
	0.987	0.63	0.62	0.58		1	1.49	0.64	0.69
	0.932	0.655	0.66	0.55		1.16	1.55	0.76	0.745
	1.081	0.597	0.567	0.611		0.84	1.35	0.58	0.627

## Sheet: Figure 3
	Figure 3c
	vector	PRDM1		sgCtrl	sgPRDM1
	1.13	0.89		1.09	0.88
	1	1.07		1.07	0.99
	0.87	1.03		0.84	1.22
	Figure 3g
		control			SPI1
	vector 1	0.94	0.98	1.08	2.25	2.6	2.62
	vector 2	1.02	0.93	1.05	2.7	2.29	2.3
	vector 3	1.2	0.95	0.85	2.66	2.12	2.43
	vector 4	1.05	1.13	0.82	1.78	1.62	1.53
	vector 5	0.87	1.14	0.99	0.8	1.27	1.07
	vector 6	1.01	1.22	0.77	2.74	2.37	2.52
	vector 7	0.98	0.92	1.1	2.33	2.32	2.41
	vector 8	1.16	1.02	0.82	1.76	1.78	1.29
	vector 9	1.09	0.99	0.92	1.43	1.31	1.81
	vector 10	1.12	1.03	0.85	0.96	0.82	1.38
	Figure 3h
		shNC			shSPI1
	vector 1	1.26	0.89	0.85	0.53	0.43	0.4
	vector 2	0.95	0.98	1.07	0.5	0.43	0.41
	vector 3	0.94	0.91	1.15	0.63	0.5	0.56
	vector 4	0.91	1.15	0.94	0.68	0.56	0.61
	vector 5	1.07	1.05	0.88	0.92	0.95	1.15
	vector 6	1.21	0.97	0.82	0.34	0.57	0.38
	vector 7	0.99	1.1	0.91	0.44	0.3	0.55
	vector 8	0.84	1.02	1.14	0.59	0.73	0.62
	vector 9	1.02	1.12	0.86	0.63	0.51	0.53
	vector 10	1.06	0.9	1.04	0.99	0.89	1.15
	Figure 3i
			control			SPI1
	negative control primer#1	IgG	0.000933	0.001179	0.001228	0.001081	0.001179	0.000982
		SPI1	0.007464	0.007791	0.008708	0.006875	0.006482	0.007333
	negative control primer#2	IgG	0.001031	0.001179	0.001031	0.001081	0.000884	0.00113
		SPI1	0.009167	0.010476	0.009822	0.007693	0.009985	0.009903
	Bingding site 1	IgG	0.001473	0.001179	0.000786	0.001375	0.000786	0.001179
		SPI1	0.007759	0.006482	0.00825	0.005696	0.008053	0.005598
	Bingding site 2	IgG	0.001571	0.001244	0.001375	0.001441	0.001179	0.001309
		SPI1	0.010902	0.01208	0.008053	0.009134	0.007955	0.008643
	Bingding site 3	IgG	0.00167	0.001277	0.001964	0.00167	0.001571	0.002161
		SPI1	0.240948	0.246595	0.203546	0.662345	0.741996	0.604596
	Bingding site 4	IgG	0.001855	0.001375	0.002161	0.002259	0.001964	0.001711
		SPI1	0.213776	0.183821	0.242748	0.532999	0.549499	0.673881
	Figure 3j
			shNC			shSPI1
	negative control primer#1	IgG	0.001768	0.002161	0.001473	0.00167	0.001768	0.001179
		SPI1	0.005107	0.008446	0.008937	0.007759	0.009134	0.009428
	negative control primer#2	IgG	0.001571	0.00108	0.001375	0.001571	0.000982	0.001179
		SPI1	0.005696	0.006777	0.007661	0.007071	0.006482	0.007562
	Bingding site 1	IgG	0.001473	0.00108	0.001866	0.00108	0.000884	0.001277
		SPI1	0.00383	0.007759	0.007955	0.008741	0.006187	0.007071
	Bingding site 2	IgG	0.00108	0.000786	0.001375	0.00108	0.001473	0.000987
		SPI1	0.005402	0.004518	0.007366	0.004812	0.008053	0.0055
	Bingding site 3	IgG	0.00108	0.001375	0.000884	0.001277	0.001768	0.00108
		SPI1	0.254451	0.392968	0.328521	0.165606	0.098472	0.110194
	Bingding site 4	IgG	0.001179	0.00108	0.001375	0.001179	0.001571	0.000884
		SPI1	0.296798	0.345237	0.317816	0.095052	0.119034	0.149668

## Sheet: Figure 4
	Figure 4f
	DUB_Family	Relative SPI1 protein expression
	CYLD	0.8
	ATXN3	1.01
	PSMD7	1.14
	TNFAIP3	0.5
	UCHL1	1.24
	UCHL3	1.67
	USP4	0.69
	USP1	0.76
	USP7	1.26
	USP5	1.64
	USP11	2.16
	USP9X	3.45
	USP9Y	1.78
	BAP1	1.13
	EIF3S5	0.98
	EIF3S3	1.49
	USP13	1.1
	USP14	0.66
	USP6	0.88
	USP2	0.56
	USP10	0.56
	USP8	2.08
	USP22	0.23
	USP52	1.76
	JOSD1	1.2
	USP15	4.4
	USP3	0.6
	USPL1	1.25
	PSMD14	1.4
	USP16	0.62
	STAMBP	0.77
	USP39	1.15
	USP20	0.99
	USP19	1.64
	COPS6	0.48
	COPS5	0.91
	USP18	0.53
	USP33	0.17
	ATG4B	1.53
	USP34	0.82
	USP24	1.15
	USP49	0.83
	SENP6	1.03
	SENP3	1.02
	USP21	1.25
	USP25	0.99
	SENP1	0.67
	UCHL5	0.95
	OTUD6B	1.54
	OTUD4	1.3
	ZRANB1	0.51
	USP47	0.99
	USP40	1.44
	YOD1	1.26
	OTUD5	1.28
	OTUB1	1.03
	OTUD7B	0.94
	PARP11	0.85
	SENP7	0.97
	USP31	1.61
	USP35	1.42
	STAMBPL1	1.61
	USP36	0.73
	USP28	0.55
	USP29	0.9
	USP37	0.79
	SENP2	0.7
	USP46	1.58
	OTUB2	1.73
	JOSD3	0.91
	BRCC3	1.34
	VCPIP1	0.86
	USP26	1.68
	USP44	1.47
	USP42	1.33
	USP48	0.55
	USP38	1.7
	USP32	0.76
	USP30	1.5
	MPND	0.53
	USP45	1.15
	ATXN3L	0.49
	MYSM1	0.51
	ATG4A	1.09
	USP43	1.19
	JOSD2	0.65
	OTUD6A	0.83
	USP51	1.09
	USP54	1.4
	OTUD7A	0.83
	SENP5	0.59
	USP12	1.33
	OTUD1	0.81
	LOC220594	1.05
	USP50	1.4
	USP41	1.14
	DUB3	1.7
	LOC645836	1.23
	Figure 4g
		vector			PRDM1
	USP22	1	1.2	0.8	3	3.4	2.9
	USP33	1	1.09	0.91	1.2	0.9	1.1
		sgCtrl			sgPRDM1
	USP22	1	1.18	0.82	0.5	0.25	0.65
	USP33	0.9	0.85	1.2	1.09	1.4	0.89

## Sheet: Figure 5
	Figure 5i
	CHX(h)	WT			C185A			-
	0	1	1	1	1	1	1	1	1	1
	2	0.72	0.6	0.7	0.42	0.5	0.59	0.49	0.38	0.45
	4	0.45	0.51	0.43	0.38	0.22	0.29	0.22	0.29	0.3
	6	0.33	0.31	0.25	0.12	0.18	0.07	0.13	0.13	0.08
	Figure 5n
		vector			PRDM1
	WT	1	1.3	0.7	3.3	5	4
	MUT	1.05	1.08	0.87	1.14	1.02	0.84
	Figure 5o
		sgCtrl			sgPRDM1
	WT	1.09	1.05	0.86	0.3	0.35	0.4
	MUT	0.94	0.9	1.16	0.88	0.9	1.12
	Figure 5p
			vector			PRDM1
	negative control primer#1	IgG	0.001571	0.000884	0.001179	0.00108	0.000982	0.001571
		BLIMP1	0.007464	0.005795	0.006482	0.007562	0.006777	0.005696
	negative control primer#2	IgG	0.001277	0.001571	0.002062	0.001866	0.001375	0.00167
		BLIMP1	0.005795	0.009036	0.008741	0.00658	0.008643	0.00933
	Binding site primer	IgG	0.002259	0.001277	0.00108	0.001473	0.00108	0.001572
		BLIMP1	0.122275	0.140837	0.174622	0.395993	0.340405	0.463858
	Figure 5q
			sgCtrl			sgPRDM1
	negative control primer#1	IgG	0.00108	0.001375	0.000687	0.000982	0.001866	0.00108
		BLIMP1	0.004125	0.00658	0.009428	0.006187	0.005107	0.007562
	negative control primer#2	IgG	0.001277	0.000589	0.001473	0.001768	0.000786	0.001277
		BLIMP1	0.00658	0.005303	0.005795	0.009723	0.004812	0.006482
	Binding site primer	IgG	0.001571	0.000786	0.001375	0.001277	0.00167	0.000884
		BLIMP1	0.30328	0.251326	0.332449	0.125516	0.096936	0.159301

## Sheet: Figure 6
	Figure 6e
	Days	vector+IgG(mm3)						Prdm1+IgG(mm3)						vector+PD-1(mm3)						Prdm1+PD-1(mm3)
	3	0	0	0	0	0	0	0	0	0	0	0	0	0	0	0	0	0	0	0	0	0	0	0	0
	6	60	68	70	102	64	91	58	54	50	62	70	56	40	35	30	42	51	33	26	21	15	24	35	19
	9	202	203	305	190	204	236	226	200	182	172	165	320	127	100	83	71	64	220	68	54	68	50	75	49
	12	301	473	447	432	501	418	442	404	413	401	320	365	290	216	267	254	169	248	98	102	116	61	105	65
	15	834	685	796	925	778	717	905	682	818	723	677	635	555	434	565	475	424	385	254	135	266	173	125	87
	18	1075	1394	1206	1273	1477	1395	1284	1360	1000	1203	1276	1201	784	790	600	705	776	700	385	372	300	307	371	220
	21	1650	2050	1754	2046	2046	2029	1625	2215	1837	1727	1821	1704	1026	1217	1035	924	1025	907	524	666	534	425	525	457
	Figure 6f
		Mouse#	Deceased	Days
	vector+IgG	1	1	38
		2	1	41
		3	1	45
		4	1	52
		5	1	54
		6	1	57
	Prdm1+IgG	1	1	40
		2	1	44
		3	1	47
		4	1	50
		5	1	54
		6	1	60
	vector+PD-1	1	1	48
		2	1	52
		3	1	55
		4	1	60
		5	1	69
		6	1	73
	Prdm1+PD-1	1	1	64
		2	1	65
		3	1	78
		4	1	80
		5	1	82
		6	0	84
	Figure 6g
	Days	sgCtrl+IgG(mm3)						sgPrdm1+IgG(mm3)						sgCtrl+PD-1(mm3)						sgPrdm1+PD-1(mm3)
	3	0	0	0	0	0	0	0	0	0	0	0	0	0	0	0	0	0	0	0	0	0	0	0	0
	6	66	90	60	86	90	73	40	74	61	91	69	55	25	62	43	76	56	38	10	46	29	60	41	24
	9	200	221	234	271	190	248	212	190	208	232	214	206	158	141	162	181	165	155	148	190	162	101	192	183
	12	520	504	438	540	538	380	401	311	442	471	462	420	209	160	248	311	315	232	271	313	239	370	364	317
	15	801	823	852	804	860	619	797	860	651	752	555	740	403	294	348	490	417	342	601	563	450	691	545	494
	18	1242	1430	1173	1324	1335	1155	1173	1107	1270	1026	1044	1004	576	505	770	626	645	607	775	806	920	996	844	750
	21	1706	1801	1702	2100	2227	1975	1415	1674	2050	1686	1302	1693	874	825	1002	933	1151	946	1371	1300	1452	1585	1402	1194
	Figure 6h
		Mouse#	Deceased	Days
	sgCtrl+IgG	1	1	34
		2	1	37
		3	1	40
		4	1	46
		5	1	50
		6	1	53
	sgPrdm1+IgG	1	1	36
		2	1	38
		3	1	42
		4	1	50
		5	1	53
		6	1	57
	sgCtrl+PD-1	1	1	56
		2	1	64
		3	1	72
		4	1	78
		5	1	81
		6	0	84
	sgPrdm1+PD-1	1	1	42
		2	1	49
		3	1	53
		4	1	56
		5	1	62
		6	1	70
	Figure 6i
	vector+IgG	Prdm1+IgG	vector+PD-1	Prdm1+PD-1		vector+IgG	Prdm1+IgG	vector+PD-1	Prdm1+PD-1		vector+IgG	Prdm1+IgG	vector+PD-1	Prdm1+PD-1
	11.1	4.8	27.2	27.9		19.5	12.4	25.6	26.2		31.1	41.1	25.7	22.4
	13	9	28	31		18	11.2	26.4	24.1		25	35.5	24	24
	8	8	30	29		15	14.9	24.4	29.3		27.6	37.8	22	27.7
	13.5	3.3	25.2	24		21.4	10.8	25.2	23.2		32.3	38.9	29	25
	12.8	5	24.2	27		20.5	12.1	28.9	25.5		28.8	36.6	27.3	23.3
	16	6.7	23	25.5		17.8	10.4	22	21.2		29.7	40	26.6	26.1
	Figure 6j
	sgCtrl+IgG	sgPrdm1+IgG	sgCtrl+PD-1	sgPrdm1+PD-1		sgCtrl+IgG	sgPrdm1+IgG	sgCtrl+PD-1	sgPrdm1+PD-1		sgCtrl+IgG	sgPrdm1+IgG	sgCtrl+PD-1	sgPrdm1+PD-1
	13.2	15.5	20.2	19.6		22.2	30.4	35	33		33.8	22.3	23.9	21.4
	15.5	18.4	22	18.9		25	35	39	35.5		35	27	29	27.7
	17	16	23	18.5		20	26.4	31	30.5		28	25.5	21.5	26.3
	11.2	23	19.6	22.8		26	27.7	33.3	38		29.1	23.7	22.9	19
	14	21.2	18	20.3		19.8	32.2	24	28		31.1	18	25.6	20.3
	14.4	19.6	19	21.9		23.3	30.8	27	32.5		32.2	21.9	26	23.1
	Figure 6n					Figure 6o
	AAV8-ctrl+IgG	AAV8-Prdm1+IgG	AAV8-ctrl+PD-1	AAV8-Prdm1+PD-1		AAV8-ctrl+IgG	AAV8-Prdm1+IgG	AAV8-ctrl+PD-1	AAV8-Prdm1+PD-1
	20	15	10	5		5.3	3.4	1.7	0.8
	25	23	15	10		4.4	4.5	1.3	0.5
	14	26	11	7		3.6	5.6	1	0.3
	19	24	12	6		2.9	4	1.9	1.1
	22	22	12	8		3.8	2.2	1.2	0.45
	13	19	17	4		4.4	1.9	0.95	0.55
	Figure 6p
		Mouse#	Deceased	Days
	AAV8-ctrl+IgG	1	1	13
		2	1	20
		3	1	27
		4	1	47
		5	1	65
		6	1	73
	AAV8-Prdm1+IgG	1	1	18
		2	1	24
		3	1	38
		4	1	46
		5	1	67
		6	0	84
	AAV8-ctrl+PD-1	1	1	36
		2	1	45
		3	1	67
		4	1	78
		5	1	84
		6	0	84
	AAV8-Prdm1+PD-1	1	1	79
		2	0	84
		3	0	84
		4	0	84
		5	0	84
		6	0	84

## Sheet: Figure S2
	Figure S2a
	Hep3B			Huh7				Hepa1-6			H22
	vector	PRDM1		sgCtrl	sgPRDM1#1	sgPRDM1#2		vector	Prdm1		sgCtrl	sgPrdm1#1	sgPrdm1#2
	1.1	3.23		1.11	0.03	0.02		0.92	3.44		1.02	0.01	0.01
	0.92	2.39		0.81	0.01	0.01		1.13	3.01		1.15	0.02	0.01
	0.98	2.54		1.08	0	0		0.95	2.67		0.83	0	0
	Figure S2b						Figure S2c
	Hepa1-6			H22			Hepa1-6			H22
	vector	Prdm1		sgCtrl	sgPrdm1		vector	Prdm1		sgCtrl	sgPrdm1
	49.4	49.8		44.2	44.5		44.5	34.6		26.2	56.3
	58.4	55.3		41.1	46.6		54.1	27.8		31.7	40.2
	58.3	43		45.7	64		35.8	20.9		24.4	51.4
	55.3	50.5		54.8	61.5		64.8	35.7		36.8	58.4
	46.8	44		53.1	60.6		49.8	22.1		36.2	69.7
	49.4	42.6		43.4	40.5		53.2	27		24.1	67.3
	Figure S2d
	Hep3B
	Days	vector			PRDM1
	1	0.262389	0.232894	0.20934	0.242389	0.212894	0.20934
	2	0.452891	0.438294	0.422938	0.342891	0.308294	0.282938
	3	0.722389	0.722392	0.840238	0.402389	0.442392	0.352382
	4	1.0283	1.02239	1.14829	0.62283	0.522389	0.528294
	5	1.30231	1.50939	1.33392	0.772309	0.622939	0.768392
	Huh7
	Days	sgCtrl			sgPRDM1
	1	0.219029	0.253928	0.239035	0.258944	0.202893	0.243839
	2	0.30239	0.339239	0.28239	0.439389	0.494835	0.417935
	3	0.453893	0.37823	0.508949	0.728928	0.843782	0.708949
	4	0.649029	0.572399	0.762839	0.962902	1.08924	1.14925
	5	0.852938	0.782392	1.00238	1.40389	1.40349	1.62893
	Hepa1-6
	Days	vector			Prdm1
	1	0.229239	0.289383	0.242383	0.259239	0.189383	0.292383
	2	0.494591	0.529282	0.580202	0.334591	0.329282	0.382023
	3	0.803782	0.942933	0.862848	0.483782	0.562933	0.482848
	4	1.1639	1.28292	1.34239	0.683902	0.74292	0.61239
	5	1.70892	1.70929	1.48934	0.901892	0.929023	1.05934
	H22
	Days	sgCtrl			sgPrdm1
	1	0.249239	0.229383	0.192383	0.249239	0.229383	0.182383
	2	0.354591	0.399282	0.340202	0.440459	0.409282	0.490202
	3	0.413782	0.452933	0.522848	0.693782	0.822933	0.742848
	4	0.653902	0.58292	0.71239	1.2239	1.18292	1.05239
	5	0.961892	0.80929	0.94934	1.71892	1.71093	1.48934

## Sheet: Figure S3
	Figure S3b			Figure S3c			Figure S3g
	Hepa1-6			Hepa1-6			Hepa1-6
	vector	Prdm1		vector	Prdm1		vector	Prdm1
	40	172		100	50		1.23	4.66
	30	185		80	43		1.03	3.4
	25	170		70	40		1.08	5.55
	44	180		65	75		0.99	6
	35	190		85	35		0.8	3.88
	32	200		88	20		0.87	4.05
	Figure S3e			Figure S3f			Figure S3h
	H22			H22			H22
	sgCtrl	sgPrdm1		sgCtrl	sgPrdm1		sgCtrl	sgPrdm1
	100	33		56	88		1.27	0.38
	112	58		70	102		0.99	0.46
	115	20		44	70		1.06	0.55
	90	38		34	66		0.78	0.3
	88	44		30	56		0.9	0.27
	107	40		28	90		1	0.4
	Figure S3j
	Days	Hepa1-6
		vector(mm3)						Prdm1(mm3)
	3	0	0	0	0	0	0	0	0	0	0	0	0
	6	22	32	28	83	34	51	35	28	20	41	40	23
	9	105	166	207	194	151	128	150	134	78	99	195	153
	12	218	267	283	236	304	241	224	211	131	204	202	166
	15	416	404	352	551	485	426	242	347	221	263	334	236
	18	678	819	777	817	826	682	346	412	303	302	451	320
	21	904	1104	952	1203	1156	1001	465	546	586	567	552	391
	Figure S3k
	Hepa1-6
	vector(mg)	Prdm1(mg)
	805.79	355.04
	903.07	532.14
	780.66	440.43
	1140.17	565.19
	1250.34	470.59
	1164.8	254.82
	Figure S3m
	Days	H22
		sgCtrl(mm3)						sgPrdm1(mm3)
	3	0	0	0	0	0	0	0	0	0	0	0	0
	6	24	38	35	46	45	32	31	66	45	54	76	49
	9	82	63	61	56	79	50	102	162	101	144	116	170
	12	107	122	186	133	114	105	202	194	204	303	256	205
	15	141	184	243	178	131	182	398	325	352	480	341	418
	18	254	211	281	359	156	243	742	652	601	550	582	552
	21	387	344	420	622	371	472	1054	751	836	902	1023	774
	Figure S3n
	H22
	sgCtrl(mg)	sgPrdm1(mg)
	392.32	975.32
	305.1	653.33
	455.13	738.04
	403.22	812.77
	588.01	1025.14
	399.98	677.87

## Sheet: Figure S4
	Figure S4a
	CTRL+vector	CTRL+PRDM1	Flag-PD-L1+vector	Flag-PD-L1+PRDM1		CTRL+sgCtrl	CTRL+sgPRDM1	Flag-PD-L1+sgCtrl	Flag-PD-L1+sgPRDM1
	0	0	0.88	1.03		0	0	1.19	1.22
	0	0	1.01	0.94		0	0	0.85	0.72
	0	0	1.11	0.99		0	0	0.96	1.15
	Figure S4b
	vector	PRDM1		sgCtrl	sgPRDM1
	0.84	2.25		1.09	0.35
	0.94	2.65		1.01	0.31
	1.22	1.97		0.9	0.45
	Figure S4c
		control			SPI1
	-IFN-γ	1.12	0.86	1.02	2.31	2.79	2.02
	+IFN-γ	2.67	2.99	2.22	4.56	5.67	5.11
		shNC			shSPI1
	-IFN-γ	0.9	0.95	1.15	0.32	0.25	0.44
	+IFN-γ	2.77	1.98	2.33	0.34	0.27	0.45
	Figure S4d
	CHX(h)	vector			PRDM1
	0	1	1	1	1	1	1
	2	0.5	0.4	0.6	0.8	0.9	0.7
	4	0.2	0.25	0.15	0.5	0.6	0.4
	6	0.05	0.09	0.02	0.3	0.35	0.25
	Figure S4e
	CHX(h)	sgCtrl			sgPRDM1
	0	1	1	1	1	1	1
	2	0.6	0.45	0.75	0.45	0.35	0.55
	4	0.4	0.3	0.5	0.15	0.1	0.2
	6	0.25	0.2	0.35	0.04	0.08	0.03
	Figure S4f
	sgCtrl	sgPRDM1	sgCtrl	sgPRDM1
	-MG132		+MG132
	1	0.18	1.11	0.99
	1.08	0.22	1.08	0.98
	0.92	0.32	0.98	0.93
	Figure S4g
		vector			PRDM1
	USP22	1.12	1.07	0.81	2.18	2.93	3.15
	USP33	0.78	1.05	1.17	1.19	0.91	1.1
		sgCtrl			sgPRDM1
	USP22	1.03	1.04	0.93	0.32	0.49	0.36
	USP33	0.84	0.9	1.26	1.08	1.2	0.9
	Figure S4h
	CHX(h)	NC			USP22
	0	1	1	1	1	1	1
	2	0.55	0.42	0.58	0.75	0.82	0.71
	4	0.3	0.22	0.17	0.53	0.6	0.49
	6	0.06	0.12	0.04	0.38	0.39	0.23
	Figure S4i
	CHX(h)	scramble			shUSP22
	0	1	1	1	1	1	1
	2	0.57	0.47	0.72	0.35	0.3	0.49
	4	0.37	0.32	0.44	0.1	0.09	0.2
	6	0.28	0.24	0.31	0.04	0.06	0.13
	Figure S4j
	scramble	shUSP22	scramble	shUSP22
	-MG132		+MG132
	1.12	0.38	0.93	1.13
	0.95	0.29	1.1	1.01
	0.93	0.24	1	1.01

## Sheet: Figure S7
	Figure S7b					Figure S7c
	Hepa1-6					Hepa1-6
	vector	Prdm1	vector+PD-1	Prdm1+PD-1		vector	Prdm1	vector+PD-1	Prdm1+PD-1
	40	138	38	108		80	18	218	200
	50	145	44	139		65	13	234	250
	32	140	33	120		60	15	220	230
	30	130	46	127		75	25	208	180
	45	134	51	133		96	35	214	225
	38	105	29	124		78	10	178	215
	Figure S7e					Figure S7f
	H22					H22
	sgCtrl	sgPrdm1	sgCtrl+PD-1	sgPrdm1+PD-1		sgCtrl	sgPrdm1	sgCtrl+PD-1	sgPrdm1+PD-1
	116	30	136	35		71	130	180	163
	133	44	127	46		70	103	192	136
	130	37	130	30		80	155	170	150
	125	20	124	40		95	111	183	115
	106	28	113	24		110	146	184	197
	99	23	90	19		68	130	148	117

[truncated: 3 more sheets: Figure S8, Figure S9, Unprocessed western blots]
